# Supplementary material for: SRPK1 Promotes Glioma Proliferation, Migration, and Invasion through Activation of Wnt/β-Catenin and JAK-2/STAT-3 Signaling Pathways
Source: Biomedicines. 2024 Feb 6;12(2):378. doi: 10.3390/biomedicines12020378 (PMC10886746; doi:10.3390/biomedicines12020378)
Supplement: Supplementary file 1 [file biomedicines-12-00378-s001.zip]

Archive with 1 entries (1 files):
- biomedicines-2776139-supplementary.pdf
